# Supplementary material for: Curcumin Suppresses TGF-β1-Induced Myofibroblast Differentiation and Attenuates Angiogenic Activity of Orbital Fibroblasts
Source: Int J Mol Sci. 2021 Jun 25;22(13):6829. doi: 10.3390/ijms22136829 (PMC8268269; doi:10.3390/ijms22136829)
Supplement: Supplementary file 1 [file ijms-22-06829-s001.zip]

Archive with 7 entries (6 files):
- Supplementary Figures Rev2 0615.pdf
- Supplementary S5 uncropped blots.pdf
- Supplementary Table 1 Rev2 0615.pdf
- __MACOSX/
- __MACOSX/._Supplementary Figures Rev2 0615.docx
- __MACOSX/._Supplementary S5 uncropped blots.pdf
- __MACOSX/._Supplementary Table 1 Rev2 0615.pdf
